# Supplementary material for: The Expression and Localisation of G-Protein-Coupled Inwardly Rectifying Potassium (GIRK) Channels Is Differentially Altered in the Hippocampus of Two Mouse Models of Alzheimer’s Disease
Source: Int J Mol Sci. 2021 Oct 14;22(20):11106. doi: 10.3390/ijms222011106 (PMC8541655; doi:10.3390/ijms222011106)
Supplement: Supplementary file 1 [file ijms-22-11106-s001.zip]

Archive with 1 entries (1 files):
- ijms-1413197-supplementary.pdf
